# Supplementary material for: The Role of Cosolvent–Water Interactions in Effects of the Media on Functionality of Enzymes: A Case Study of Photobacterium leiognathi Luciferase
Source: Life (Basel). 2023 Jun 13;13(6):1384. doi: 10.3390/life13061384 (PMC10301326; doi:10.3390/life13061384)
Supplement: Supplementary file 1 [file life-13-01384-s001.zip]

Archive with 1 entries (1 files):
- life-2343982-supplementary.pdf
